# Supplementary material for: Biomechanical performance of a novel zero-profile interbody cage: A cadaveric study
Source: PLoS One. 2025 Apr 29;20(4):e0317375. doi: 10.1371/journal.pone.0317375 (PMC12040220; doi:10.1371/journal.pone.0317375)
Supplement: S1 Dataset — (XLSX) [file pone.0317375.s001.xlsx]

## Sheet: Sheet1
INTACT		C2-C3	C3-C4	C4-C5	C5-C6	C6-C7	C7-T1
Flex	M	9.9333	13.3824	16.7612	24.3605	21.9207	14.0608
	SD	4.39242	3.37436	4.02031	4.12428	1.71663	3.60608
Ext	M	18.548	20.8679	15.283	16.2569	16.8735	12.1708
	SD	5.89347	7.80001	2.32687	3.3548	3.30991	4.43027
RB	M	22.4738	19.3066	15.1833	14.1323	17.3608	11.5432
	SD	4.19457	5.16758	3.30699	2.9881	3.30921	4.29436
LB	M	17.7512	18.8137	15.2455	19.0686	17.2725	11.8485
	SD	2.36097	4.38714	4.99321	3.63362	2.10144	6.39411
RR	M	9.94579	10.2144	17.6512	20.2601	22.8974	19.0311
	SD	3.20818	1.78528	5.78475	3.27729	3.51927	7.11361
LR	M	12.0473	12.4573	17.0997	19.3115	20.3587	18.7254
	SD	3.93111	3.50335	4.7818	4.02834	3.75199	7.18946
Zero-p		C2-C3	C3-C4	C4-C5	C5-C6	C6-C7	C7-T1
Flex	M	11.4415	13.2409	13.0375	23.6677	23.4428	14.6305
	SD	4.06428	3.59513	1.24692	5.41182	2.65306	3.72436
Ext	M	18.5522	21.5616	11.0179	18.3629	16.9991	13.5064
	SD	5.36349	7.89152	5.5473	3.49448	2.17394	5.22463
RB	M	24.2088	20.0886	10.4778	14.7234	17.7355	12.766
	SD	3.5292	4.61928	4.99029	3.12565	3.67206	4.10932
LB	M	19.9146	20.5491	7.72359	19.8017	18.6427	13.3683
	SD	2.84147	5.42796	3.10125	3.30006	2.08314	6.61291
RR	M	10.3501	12.3474	13.1647	20.4507	23.8783	19.8088
	SD	2.79224	2.20737	5.89414	3.55721	2.6089	7.1323
LR	M	13.2138	13.9276	8.20086	22.5524	21.9175	20.1879
	SD	3.7867	3.48876	3.77501	4.45505	4.15349	8.15657
NZ		C2-C3	C3-C4	C4-C5	C5-C6	C6-C7	C7-T1
Flex	M	10.8511	12.785	13.2393	23.4469	22.7647	15.3381
	SD	4.14056	3.47032	0.520404	5.78424	2.45997	4.38932
Ext	M	16.4724	22.8802	11.3408	18.7346	17.0129	13.5591
	SD	5.61231	8.31076	4.72966	3.85766	2.396	4.9978
RB	M	24.4556	20.6385	8.91868	14.8288	17.8524	13.306
	SD	3.57003	5.03474	4.09369	3.75124	3.63528	2.89127
LB	M	20.2229	20.3023	6.73785	19.6936	18.7623	14.281
	SD	2.76832	5.29324	2.53337	3.65236	2.55925	5.78861
RR	M	10.6187	13.9873	11.1439	22.6703	23.1662	18.4137
	SD	2.56943	0.558731	4.16186	4.23173	3.35194	5.03944
LR	M	13.1265	14.2905	8.52637	22.2308	22.1439	19.6819
	SD	4.32317	4.033	3.1422	4.50006	3.58259	6.85807
P+C		C2-C3	C3-C4	C4-C5	C5-C6	C6-C7	C7-T1
Flex	M	11.3617	13.6892	10.1522	24.42	23.463	17.2931
	SD	4.03217	3.86893	1.68821	6.02965	3.32997	4.64202
Ext	M	19.8401	22.1865	8.17516	18.6014	17.9465	13.2503
	SD	6.63766	8.85384	4.74914	4.16937	2.70337	4.18979
RB	M	24.0891	20.4703	10.5816	14.5878	17.4375	12.8336
	SD	3.6766	4.61244	3.63139	2.96329	3.10252	3.20345
LB	M	19.4262	20.0324	8.7803	19.2711	18.3482	14.1418
	SD	2.08879	5.10143	3.20847	3.85145	2.60973	5.58833
RR	M	12.6344	13.635	6.37769	23.4139	25.3033	18.6357
	SD	1.71925	0.889923	3.25159	3.07428	2.62436	5.65366
LR	M	15.1318	15.8579	6.10905	23.3601	23.3799	16.1613
	SD	4.46965	4.28309	4.90412	1.34024	3.53919	5.95786
